# Supplementary material for: A Comprehensive Analysis of Short Specific Tissue (SST) Proteins, a New Group of Proteins from PF10950 That May Give Rise to Cyclopeptide Alkaloids
Source: Plants (Basel). 2025 Apr 3;14(7):1117. doi: 10.3390/plants14071117 (PMC11991032; doi:10.3390/plants14071117)
Supplement: Supplementary file 1 [file plants-14-01117-s001.zip]

Archive with 14 entries (14 files):
- .DS_Store
- Figure S1.pptx
- Figure S2.pdf
- Figure S3.pdf
- Figure S4.pdf
- Figure S5.pptx
- Figure S6.pdf
- Figure S7.pdf
- Figure S8.pdf
- List S1.pdf
- List S2.pdf
- List S3.pdf
- List S4.pdf
- Table S1.xlsx
