# Supplementary material for: A Comprehensive Analysis of Short Specific Tissue (SST) Proteins, a New Group of Proteins from PF10950 That May Give Rise to Cyclopeptide Alkaloids
Source: Plants (Basel). 2025 Apr 3;14(7):1117. doi: 10.3390/plants14071117 (PMC11991032; doi:10.3390/plants14071117)
Supplement: Supplementary file 1 [file plants-14-01117-s001.zip › Table S1.xlsx]

## Sheet: Hoja1
Table S1. SST genes and proteins found in different species and their main features. All sequences are identified by a number (#) that allows recognition throughout the manuscript and are accompanied by the name of the species and a gene/protein identifier. Numbers preceded by an asterisk in red indicate non-canonical sequences, with the red number indicating the type of alteration as explained i…
#	Family/Species	Gene/Protein identifier	Source	Exon 1 (nt)	Intron (nt)	CDS (nt)	Signal P	Protein (amino acids) encoded/mature	MW (Da) encoded/mature	pI encoded/mature	Motif	Deduced protein sequence	WOLF PSORT results	DeepLoc-2.0 (best two, prediction in bold)
	Brasicaceae
1	Alyssum linifolium SST1	Alyli.0070s0115	D	57	151	249	Yes (26/27)	82	9739.4	9.1	Asn, CK2, PKC		extr: 5, vacu: 5, golg: 2, chlo: 1, nucl: 1	extr: 0.70, vac: 0.51
								56	6622.6	8.27
2	A. linifolium SST2	Alyli.0070s0116	D	57	144	255	Yes (26/27)	84	9921.6	8.1	CK2		extr: 9, vacu: 2, chlo: 1, cyto: 1, E.R.: 1	extr: 0.72, vac: 0.51
								58	7032.1	8.36
3	A. linifolium SST3	Alyli.0075s0008	D	57	114	255	Yes (26/27)	84	9935.6	8.1	CK2		extr: 7, cyto: 2, vacu: 2, E.R.: 2, chlo: 1	extr: 0.71, vac: 0.52
								58	7032.1	8.36
4	A. linifolium SST4	Alyli.0075s0007	D	57	156	252	Yes (26/27)	83	9877.5	9.1	Asn, CK2, PKC		extr: 4, vacu: 4, chlo: 3, golg: 2, nucl: 1	extr: 0.77, vac: 0.45
								57	6751.7	6.45
5	Arabidopsis halleri SST1	Araha.53931s0001	D	54	92	246	Yes (25/26)	81	9622.2	8.03	Asn, CK2		vacu: 7, extr: 3, chlo: 1, nucl: 1, cyto: 1, golg: 1	extr: 0.71, E.R.: 0.66
								56	6648.6	6.79
6	Arabidopsis lyrata SST1	AL1G56260	D	54	92	246	Yes (25/26)	81	9603.1	6.72	Asn, CK2		cyto: 4, chlo: 2, mito: 2, extr: 2, vacu: 2, nucl: 1, E.R.: 1	extr: 0.75, vac: 0.59
								56	6648.6	6.79
7	A. lyrata SST2	AL1G56180	D	54	92	246	Yes (25/26)	81	9622.2	8.03	Asn, CK2		vacu: 6, extr: 3, chlo: 1, nucl: 1, cyto: 1, E.R.: 1, golg: 1	extr: 0.67, E.R.: 0.67
								56	6648.6	6.79
8	Arabidopsis thaliana SST1	At1g49310	D	57	80	249	Yes (26/27)	82	9730.3	8.98	Asn, CK2		vacu: 6, extr: 4, chlo: 1, nucl: 1, cyto: 1, golg: 1	extr: 0.70, vac: 0.60
								56	6662.6	6.79
9	Boechera stricta SST1	Bostr.26675s0243	D	57	83	252	Yes (26/27)	83	9817.5	6.23	Asn, CK2, PKC		extr: 6, vacu: 4, chlo: 1, nucl: 1, cyto: 1, golg: 1	extr: 0.65, vac: 0.61
								57	6744.8	6.53
10	B. stricta SST2	Bostr.26675s0244	D	57	92	255	Yes (26/27)	84	9898.5	9.1	Asn, CK2, Myr		vacu: 7, extr: 3, chlo: 1, nucl: 1, cyto: 1, golg: 1	E.R.: 0.68, extr: 0.60
								58	6777.4	8.31
11	Brassica oleracea SST1	Bol016765	D	54	91	246	Yes (25/26)	81	9671.4	9.52	Asn, CK2		vacu: 5, extr: 4, cyto: 2, chlo: 1, nucl: 1, mito: 1	extr: 0.59, vac: 0.37
								56	6601.6	9.11
12	B. oleracea SST2	Bol005746	D	57	109	246	Yes (26/27)	81	9586.2	9	CK2		cyto: 4, chlo: 2, mito: 2, extr: 2, vacu: 2, nucl: 1, E.R.: 1	extr: 0.75, vac: 0.57
								55	6493.5	9.11
13	Brassica rapa SST1	Brara.G00056	D	57	96	249	Yes (26/27)	82	9679.3	8.03	Asn, CK2		cyto: 5, chlo: 2, mito: 2, extr: 2, nucl: 1, vacu: 1, E.R.: 1	extr: 0.70, vac: 0.56
								56	6591.6	8.28
14	B. rapa SST2	Brara.F00394	D	54	77	246	Yes (25/26)	81	9609.3	9.52	Asn, CK2		vacu: 5, extr: 4, cyto: 2, chlo: 1, nucl: 1, mito: 1	extr: 0.66, vac: 0.39
								56	6601.6	9.11
15	B. rapa SST3	Brara.H00311	D	57	101	246	Yes (26/27)	81	9605.2	9.35	CK2		vacu: 4, cyto: 3, extr: 3, chlo: 1, nucl: 1, E.R.: 1, golg: 1	extr: 0.70, E.R.: 0.63
								55	6493.5	9.11
16	Cakile maritima SST1	Camar.0104s0046	D	57	88	249	Yes (26/27)	82	9670.3	9.05	CK2		extr: 5, vacu: 5, chlo: 1, nucl: 1, cyto: 1, golg: 1	extr: 0.68, vac: 0.60
								56	6587.6	9.11
17	C. maritima SST2	Camar.0306s0013	D	57	114	249	Yes (26/27)	82	9814.5	9.4	Asn, CK2		vacu: 7, extr: 4, nucl: 1, cyto: 1, E.R.: 1	extr: 0.64, vac: 0.58
								56	6631.7	9.11
18	C. maritima SST3	Camar.5710s0001	D	57	91	246	Yes (26/27)	81	9580.3	9.76	Asn, CK2		cyto: 5, extr: 4, chlo: 1, nucl: 1, mito: 1, vacu: 1, cysk: 1	extr: 0.76, vac: 0.62
								55	6492.6	9.82
19	Camelina sativa SST1	XM_019241995	R	--	--	255	Yes (26/27)	84	9920.6	7.99	Asn, CK2, Myr		vacu: 6, extr: 5, nucl: 1, cyto: 1, golg: 1	E.R.: 0.74, extr: 0.63, vac: 0.61
								58	6799.8	6.8
20	Capsella grandiflora SST1	Cagra.3641s0011	D	57	86	252	Yes (26/27)	83	9876.5	8.01	Asn, CK2, Myr		vacu: 7, extr: 3, chlo: 1, nucl: 1, cyto: 1, golg: 1	E.R.: 0.71, vac: 0.61
								57	6741.7	6.79
*1-21	C. grandiflora SST2	Cagra.3641s0012	D	57	90	258	Yes (25/26)	85	10085.8	9.05	CK2, Myr, PKC		mito: 5, chlo: 3, cyto: 2, nucl: 1, plas: 1, extr: 1, E.R.: 1	extr: 0.63, E.R.: 0.58
								60	7046.1	6.94
22	Capsella rubella SST1	Carub.0001s3848	D	57	86	252	Yes (26/27)	83	9876.5	8.01	Asn, CK2, Myr		vacu: 7, extr: 3, chlo: 1, nucl: 1, cyto: 1, golg: 1	E.R.: 0.71, vac: 0.61
								57	6741.7	6.79
*1-23	C. rubella SST2	Carub.0001s3849	D	57	86	258	Yes (25/26)	85	10085.8	9.05	CK2, Myr, PKC		mito: 5, chlo: 3, cyto: 2, nucl: 1, plas: 1, extr: 1, E.R.: 1	extr: 0.63, E.R.: 0.58
								60	7046.1	6.94
24	Caulanthus amplexicaulis SST1	Caamp.1041s0756	D	57	96	249	Yes (26/27)	82	9758.4	9.63	Asn, CK2		vacu: 5, extr: 4, chlo: 1, nucl: 1, cyto: 1, E.R.: 1, golg: 1	extr: 0.68, vac: 0.60
								56	6603.6	9.52
25	C. amplexicaulis SST2	Caamp.0064s0748	D	57	83	249	Yes (26/27)	82	9739.4	9.4	Asn		extr: 5, vacu: 5, nucl: 1, cyto: 1, E.R.: 1, golg: 1	extr: 0.67, E.R.: 0.67, vac: 0.63
								56	6584.6	9.16
26	Cleome violacea SST1	Clevi.0032s0478	D	45	107	222	Yes (22/23)	73	8875.3	9.05	Amd, CK2, PKC		vacu: 4, E.R.: 3, cyto: 2, extr: 2, chlo: 1, mito: 1, plas: 1	extr: 0.77, vac: 0.54
								51	6246.1	8.26
27	C. violacea SST2	Clevi.0032s0479	D	54	250	240	Yes (25/26)	79	9323.9	9.1	cAMP, CK2, Myr		vacu: 6, extr: 5, nucl: 1, mito: 1, golg: 1	extr: 0.63, vac: 0.58
								54	6430.4	6.94
28	Crambe hispanica SST1	Crahi.0114s0028	D	57	90	249	Yes (26/27)	82	9750.4	9.4	Asn, CK2		vacu: 6, extr: 3, cyto: 2, chlo: 1, nucl: 1, E.R.: 1	extr: 0.69, E.R.: 0.59
								56	6629.6	9.16
29	C. hispanica SST2	Crahi.0050s0144	D	57	91	246	Yes (26/27)	81	9504.1	9.4	Asn		extr: 4, chlo: 2, cyto: 2, mito: 2, vacu: 2, nucl: 1, E.R.: 1	extr: 0.72, vac: 0.55
								55	6494.5	9.46
30	Descurainia sophioides SST1	Desop.0030s0144	D	57	155	252	Yes (26/27)	83	9868.5	8.01	Asn, CK2, PKC		extr: 5, vacu: 5, golg: 2, chlo: 1, nucl: 1	extr: 0.71, vac: 0.54
								57	6751.7	6.45
31	D. sophioides SST2	Desop.0030s0145	D	57	144	255	Yes (26/27)	84	9921.6	8.1	CK2		extr: 9, vacu: 2, chlo: 1, cyto: 1, E.R.: 1	extr: 0.72, vac: 0.51
								58	7032.1	8.36
32	Diptychocarpus strictus SST1	Distr.0003s79364	D	54	104	252	Yes (25/26)	83	9732.5	9.85	CK2, Myr, PKC		extr: 5, vacu: 4, cyto: 2.5, cyto_nucl: 2, chlo: 1, mito: 1	extr: 0.79, vac: 0.60
								58	6728.8	9.82
33	Euclidium syriacum SST1	Eusyr.0024s0078	D	57	160	252	Yes (26/27)	83	9914.7	9.7	CK2		extr: 6, vacu: 6, cyto: 1, golg: 1	extr: 0.75, vac: 0.66
								57	6781.9	9.63
34	Eutrema salsugineum SST1	Thhalv10011902m.g	D	57	89	249	Yes (26/27)	82	9740.4	9.75	Asn, CK2, PKC		vacu: 5, extr: 4, cyto: 2, chlo: 1, nucl: 1, E.R.: 1	extr: 0.68, vac: 0.60
								56	6585.6	9.7
35	Eruca vesicaria SST1	Eruve.4853s0002	D	51	112	240	Yes (24/25)	79	9299.9	9.42	Asn		extr: 8, cyto: 2, chlo: 1, nucl: 1, vacu: 1, E.R.: 1	extr: 0.76, E.R.: 0.42
								55	6502.6	9.63
36	E. vesicaria SST2	Eruve.0039s0015	D	57	90	249	Yes (26/27)	82	9728.4	9.35	Asn, CK2		vacu: 6, extr: 4, cyto: 2, nucl: 1, golg: 1	extr: 0.67, vac: 0.59
								56	6587.6	9.11
37	Iberis amara SST1	Ibeam.6718s0001	D	60	78	255	Yes (27/28)	84	10019.8	8.03	CK2, Myr, PKC		extr: 5, vacu: 4, chlo: 1, nucl: 1, cyto: 1, mito: 1, golg: 1	extr: 0.64, vac: 0.53
								57	6719.8	8.28
38	I. amara SST2	Ibeam.1204s0003	D	57	94	252	Yes (26/27)	83	10027.7	8.07	CK2, PKC		extr: 4, mito: 2.5, cyto: 2, vacu: 2, mito_plas: 2, chlo: 1, nucl: 1, E.R.: 1	extr: 0.82, vac: 0.52
								57	6870.9	6.94
39	Isatis tinctoria SST1	Isati.3030s0009	D	57	102	249	Yes (26/27)	82	9774.4	9.1	Asn, CK2		vacu: 5, extr: 4, cyto: 2, chlo: 1, nucl: 1, E.R.: 1	extr: 0.68, vac: 0.59
								56	6619.6	8.31
40	Lepidium sativum SST1	Lesat.0052s0346	D	57	81	252	Yes (26/27)	83	9902.6	9.05	Asn, CK2, PKC		vacu: 6, extr: 4, cyto: 2, nucl: 1, golg: 1	extr: 0.65, vac: 0.43
								57	6791.8	8.28
41	Lunaria annua SST1	Luann.0072s0064	D	60	97	258	Yes (27/28)	85	10040.6	6.08	Asn, Myr, CK2		vacu: 6, extr: 5, chlo: 1, cyto: 1, golg: 1	E.R.: 0.57, vac: 0.56
								58	6791.7	5.58
42	Malcolmia maritima SST1	Mamar.0052s1106	D	60	99	255	Yes (27/28)	84	9872.5	6.56	None		cyto_nucl: 4.5, extr: 4, nucl: 3, chlo: 2, mito: 2, E.R.: 1	extr: 0.77, vac: 0.49
								57	6752.7	8.25
43	M. maritima SST2	Mamar.0052s1107	D	57	97	249	Yes (26/27)	82	9736.4	9	Asn, CK2		vacu: 6, extr: 3, cyto: 2, chlo: 1, nucl: 1, golg: 1	extr: 0.71, E.R.: 0.50
								56	6611.6	8.25
44	Myagrum perfoliatum SST1	Myper.0007s0892	D	57	100	249	Yes (26/27)	82	9760.4	9.05	Asn, CK2		vacu: 5, extr: 4, cyto: 2, chlo: 1, nucl: 1, E.R.: 1	extr: 0.65, vac: 0.61
								56	6605.6	8.28
45	Raphanus sativus	XM_018631772	R	--	--	246	Yes (25/26)	81	9657.3	9.52	Asn, CK2		extr: 6, vacu: 4, cyto: 2, chlo: 1, mito: 1	extr: 0.59, vac: 0.38
								56	6601.6	9.11
46	Rorippa islandica SST1	Roisl.0013s0018	D	57	89	249	Yes (26/27)	82	9746.4	8.01	Asn, CK2		cyto: 3, chlo: 2, mito: 2, extr: 2, E.R.: 2, nucl: 1, vacu: 1, golg: 1	extr: 0.72, vac: 0.62
								56	6644.7	8.25
47	Schrenkiella parvula SST1	Sp1g36190	D	57	93	249	Yes (26/27)	82	9888.7	9.75	Asn, CK2, PKC		vacu: 6, extr: 3, cyto: 2, chlo: 1, nucl: 1, golg: 1	extr: 0.74, vac: 0.61
								56	6661.8	9.9
48	Sinapis alba SST1	Sialb.0354s0070	D	57	91	249	Yes (26/27)	82	9846.6	9.57	Asn, CK2		extr: 6, vacu: 4, nucl: 1, cyto: 1, mito: 1, golg: 1	extr: 0.56, golg: 0.47
								56	6615.7	9.11
49	S. alba SST2	Sialb.0047s0115	D	57	69	249	Yes (26/27)	82	9767.5	9.35	Asn, CK2		vacu: 6, extr: 3, chlo: 1, nucl: 1, cyto: 1, E.R.: 1, golg: 1	extr: 0.68, vac: 0.55
								56	6631.7	9.11
50	S. alba SST3	Sialb.0031s0309	D	57	138	246	Yes (26/27)	81	9537.2	8.85	Asn, CK2		cyto: 5, extr: 3, mito: 2, chlo: 1, nucl: 1, vacu: 1, E.R.: 1	extr: 0.71, vac: 0.62
								55	6477.5	9.16
51	S. alba SST4	Sialb.0864s0020	D	57	94	246	Yes (26/27)	81	9537.2	8.85	Asn, CK2		cyto: 5, extr: 3, mito: 2, chlo: 1, nucl: 1, vacu: 1, E.R.: 1	extr: 0.71, vac: 0.62
								55	6477.5	9.16
52	Stanleya pinnata SST1	Stapi.1457s0001	D	57	107	249	Yes (26/27)	82	9744.4	9.63	Asn, CK2		vacu: 5, extr: 4, chlo: 1, nucl: 1, cyto: 1, E.R.: 1, golg: 1	extr: 0.67, vac: 0.57
								56	6589.6	9.52
53	S. pinnata SST2	Stapi.0576s0017	D	57	83	249	Yes (26/27)	82	9739.4	9.4	Asn		extr: 5, vacu: 5, nucl: 1, cyto: 1, E.R.: 1, golg: 1	extr: 0.67, E.R.: 0.67, vac: 0.63
								56	6584.6	9.16
54	Thlaspi arvense SST1	Thlar.0019s0829	D	57	89	252	Yes (26/27)	83	9858.5	9.63	Asn, CK2, Myr, PKC		vacu: 5, extr: 4, cyto: 2, chlo: 1, nucl: 1, E.R.: 1	extr: 0.67, vac: 0.60
								57	6703.7	9.52
	Fabaceae
55	Arachis hipogea SST1	arahy.Tifrunner.gnm1.ann1.ZTQ30L	D	48	113	276	Yes (24/25)	91	10554.2	9.3	Amd, CK2		vacu: 9, extr: 3, cyto: 1, golg: 1	extr: 0.65, E.R.: 0.39
								67	7926	9.26
56	Arachis ipaensis SST1	XM_016337664	P	--	--	336	Yes (22/23)	111	13058.9	7.96	Amd, Asn, CK2, Myr, PKC		chlo: 4, extr: 4, vacu: 3, cyto: 2, nucl: 1	extr: 0.72, vac: 0.46
								89	10593.9	7.11
57	Cajanus cajan SST1	XM_020351744	R	--	--	285	Yes (22/23)	94	10618.4	9.67	PKC		chlo: 5, extr: 4, mito: 3, cyto: 1, E.R.: 1	extr: 0.69, vac: 0.51
								72	8292.5	9.7
58	Cicer arietinum SST1	XM_004507361	R	--	--	312	Yes (22/23)	103	12075.8	7.01	Asn, CK2, PKC		extr: 9, vacu: 3, chlo: 1, cyto: 1	extr: 0.77, vac: 0.58
								81	9641.8	7.2
*2-59	C. arietinum SST2	Ca_04377	D	3	149	210	No	69	8139.4	6.9	Amd, Asn, CK2, PKC		cyto: 5, extr: 3, chlo: 2, nucl: 2, mito: 1, plas: 1	cyto: 0.59, nucl: 0.51
								61	7317.4	7.1
*2-60	C. arietinum SST3	Ca_09727	D	3	113	207	No	68	8055.2	6.97	Asn		cyto: 4, chlo: 3, nucl: 2, mito: 2, extr: 2, plas: 1	cyto: 0.56, nucl: 0.52
								60	7219.2	7.16
61	Glycine max SST1	Glyma.04G013400	D	45	202	294	Yes (22/23)	97	11298.2	9.72	Asn, Amd		chlo: 6, cyto: 3, mito: 3, extr: 1, E.R.: 1	extr: 0.72, vac: 0.54
								75	8928.3	9.74
62	G. max SST2	Glyma.06G013300	D	45	204	276	Yes (22/23)	91	10450.2	9.34	Asn, Amd		chlo: 8, mito: 2, E.R.: 2, cyto: 1, extr: 1	extr: 0.70, vac: 0.56
								69	8094.3	9.3
*4-63	G. max SST3	Glyma.11G119200	D	93	105	369	Yes (38/39)	122	14328.8	9.49	Asn, PKC, PKC		vacu: 3, chlo: 2, mito: 2, plas: 2, golg: 2, nucl: 1, extr: 1, pero: 1	extr: 0.77, vac: 0.64
								84	9907.4	8.22
*4-64	G. max SST4	Glyma.12G044400	D	138	108	420	Yes (53/54)	139	16268.1	9.74	Asn, PKC, PKC		cyto: 5, E.R.: 5, mito: 1, extr: 1, vacu: 1, golg: 1	extr: 0.75, vac: 0.51
								86	10086.6	9.26
*3-65	G. max SST5	Glyma.17G150700	D	45	89	213	Yes (24/25)	70	7992.4	9.61	Asn, Asn, PKC, ZIP		chlo: 8, extr: 3, nucl: 2, cyto: 1	extr: 0.77, vac: 0.39
								46	5432.2	9.47
66	G. max SST6	Glyma.02G300900	D	45	102	327	Yes (24/25)	108	12692.8	9.52	Asn, PKC, ZIP		chlo: 6, extr: 3, vacu: 2, nucl: 1, cyto: 1, golg: 1	extr: 0.70, vac: 0.54
								84	10086.6	9.4
*3-67	G. max SST7	Glyma.19G09830	D	45	89	213	Yes (24/25)	70	7877.2	9.3	Asn, Asn, PKC, ZIP		chlo: 8, extr: 3, cyto: 2, plas: 1	extr: 0.77, vac: 0.33
								46	5315.1	9.3
68	Glycine soja SST1	GlysoPI483463.06G011800	D	45	204	276	Yes (22/23)	91	10450.2	9.34	Amd, Asn, PKC		chlo: 8, mito: 2, E.R.: 2, cyto: 1, extr: 1	extr: 0.71, vac: 0.55
								69	8094.3	9.3
69	G. soja SST2	GlysoPI483463.04G012600	D	45	202	294	Yes (22/23)	97	11298.2	9.72	Amd, Asn		chlo: 6, cyto: 3, mito: 3, extr: 1, E.R.: 1	extr: 0.72, vac: 0.54
								75	8928.3	9.74
*4-70	G. soja SST3	GlysoPI483463.11G110200	D	93	105	369	Yes (38/39)	122	14328.8	9.49	Asn, PKC, PKC		vacu: 3, chlo: 2, mito: 2, plas: 2, golg: 2, nucl: 1, extr: 1, pero: 1	extr: 0.77, vac: 0.64
								84	9907.4	8.22
71	G. soja SST4	GlysoPI483463.02G254800	D	45	103	327	Yes (24/25)	108	12678.8	9.52	Asn, PKC, ZIP		chlo: 7, extr: 3, nucl: 1, cyto: 1, vacu: 1, golg: 1	extr: 0.72, vac: 0.52
								84	10086.6	9.4
*3-72	G. soja SST5	GlysoPI483463.19G070600	D	45	89	213	Yes (24/25)	70	7861.2	9.3	Asn, Asn, PKC, ZIP		chlo: 9, extr: 2, nucl: 1, cyto: 1, vacu: 1	extr: 0.79, vac: 0.35
								46	5301	9.07
*3-73	G. soja SST6	GlysoPI483463.14G012700	D	45	89	213	Yes (24/25)	70	7909.3	9.47	Asn, Asn, PKC, ZIP		chlo: 9, extr: 2, nucl: 1, cyto: 1, vacu: 1	extr: 0.80, vac: 0.33
								46	5349.1	9.3
*4-74	G. soja SST7	GlysoPI483463.12G040600	D	138	108	420	Yes (53/54)	139	16268.1	9.74	Asn, PKC, PKC		cyto: 5, E.R.: 5, mito: 1, extr: 1, vacu: 1, golg: 1	extr: 0.75, vac: 0.51
								86	10086.6	9.26
75	Lotus japonicus SST1	Lj3g0002713	D	45	286	339	Yes (24/25)	112	12890.8	6.9	Asn, CK2, Myr, PKC		vacu: 8, extr: 2, golg: 2, chlo: 1, cyto: 1	extr: 0.63, E.R.: 0.49
								88	10226.5	6.46
76	L. japonicus SST2	LjContig00272g0019714	D	45	307	282	Yes (22/23)	93	10611.2	9.86	Amd, Asn, Asn, PKC		chlo: 7, extr: 4, cyto: 2, vacu: 1	extr: 0.74, vac: 0.49
								71	8236.3	9.69
*1-77	L. japonicus SST3	Lj1g0025376	D	45	347	276	Yes (21/22)	91	10332	9.26	Asn, PKC		extr: 12, vacu: 2	extr: 0.68, E.R.: 0.47
								70	8072.1	9.4
*4-78	L. japonicus SST4	LjContig00081g0009252	D	84	291	321	Yes (35/36)	106	12288.1	8.11	Asn, Asn, PKC		chlo: 4, cyto: 3, nucl: 2, vacu: 2, mito: 1, extr: 1, E.R.: 1	extr: 0.59, vac: 0.58
								71	8372.4	7.1
79	Lupinus albus SST1	Lalb_Chr23g0265441	D	45	111	339	Yes (22/23)	112	12948.3	9.43	Asn, ATP, PKC		chlo: 8, extr: 3, vacu: 2, cyto: 1	extr: 0.71, E.R.: 0.45
								90	10620.4	9.52
80	L. albus SST2	Lalb_Chr19g0138601	D	45	174	297	Yes (22/23)	98	11600.4	6.17	Asn, CK2, PKC		extr: 6, vacu: 5, chlo: 1, cyto: 1, plas: 1	E.R.: 0.67, vac: 0.66
								76	9157.4	5.9
81	Lupinus angustifolius	XM_019598627	R	--	--	312	Yes (23/24)	103	12419.4	8.89	Asn, CK2, CTER, PKC		vacu: 8, extr: 2, golg: 2, chlo: 1, cyto: 1	E.R.: 0.70, vac: 0.63
								80	9781.1	8.21
82	Medicago truncatula SST1	Medtr3g007880	D	45	337	306	Yes (22/23)	101	11649.5	8.93	Asn, CK2		mito: 5, chlo: 4, E.R.: 2, nucl: 1, plas: 1, extr: 1	extr: 0.83, vac: 0.48
								79	9207.5	8.23
*3-83	M. truncatula SST2	Medtr3g116395	D	45	124	189	Yes (22/23)	62	7017.4	7.77	Asn, Myr		extr: 11, vacu: 2, mito: 1	extr: 0.67, E.R.: 0.59
								40	4610.3	6.01
84	M. truncatula SST3	Medtr4g069770	D	45	125	285	Yes (22/23)	94	10971.6	6.4	CK2, PKC		vacu: 7, extr: 4, cyto: 1, mito: 1, plas: 1	extr: 0.73, vac: 0.61
								72	8539.7	6.46
85	M. truncatula SST4	Medtr5g095980	D	45	358	306	Yes (22/23)	101	11715.5	6.97	Asn, CK2		mito: 8, chlo: 2, nucl: 1, plas: 1, extr: 1, E.R.: 1	extr: 0.73, vac: 0.55
								79	9291.5	6.56
86	Phaseolus acutifolius SST1	Phacu.WLD.009G137600	D	45	154	267	Yes (22/23)	88	10253	9.17	Myr, Pro		chlo: 6, cyto: 3, mito: 2, extr: 2, E.R.: 1	extr: 0.62, E.R.: 0.58
								66	7890.1	9.06
*4-87	P. acutifolius SST2	Phacu.WLD.011G053300	D	72	96	330	Yes (31/32)	109	12819	9.56	Asn, CK2, PKC, PKC		vacu: 7, extr: 3, golg: 2, cyto: 1, mito: 1	extr: 0.70, vac: 0.64
								78	9184.5	8.25
*1-88	Phaseolus coccineus SST1	AF293404	R	--	--	273	Yes (22/23)	90	10452.2	8.6	Myr, Pro		chlo: 9, extr: 4, cyto: 1	extr: 0.69, vac: 0.45
								68	8091.3	8.25
89	Phaseolus lunatus SST1	Pl09G0000015300.v1	D	45	154	267	Yes (22/23)	88	10249.9	9.56	Myr, Pro		chlo: 7, cyto: 2, nucl: 1, mito: 1, extr: 1, E.R.: 1, pero: 1	extr: 0.68, vac: 0.49
								66	7901.1	9.57
*4-90	P. lunatus SST2	Pl11G0000053400.v1	D	72	96	336	Yes (31/32)	111	13094.4	9.84	Asn, CK2, PKC, PKC		vacu: 7, extr: 3, golg: 2, cyto: 1, mito: 1	extr: 0.69, vac: 0.62
								80	9433.9	9.57
*1-91	Phaseolus vulgaris SST1	Phvul.009G024600	D	48	165	273	Yes (22/23)	90	10426.2	8.6	Myr, Pro		chlo: 10, extr: 3, cyto: 1	extr: 0.70, vac: 0.45
								68	8065.3	8.25
*4-92	P. vulgaris SST2	Phvul.011G046400	D	72	96	321	Yes (31/32)	106	12508.6	9.56	Asn, PKC, CK2, PKC		vacu: 7, mito: 2, extr: 2, golg: 2, cyto: 1	extr: 0.68, vac: 0.62
								75	8912.3	8.25
*4-93	Trifolium pratense SST1	Tp57577_TGAC_v2_gene9008	D	69	127	342	Yes (30/31)	113	13457.6	9.3	Asn, CK2, PKC		extr: 7, vacu: 3, cyto: 2, plas: 1, E.R.: 1	extr: 0.70, vac: 0.58
								83	10063.5	9.23
94	T. pratense SST2	Tp57577_TGAC_v2_gene38124	D	45	210	261	Yes (22/23)	86	9927.7	7.88	Asn, PKC		extr: 6, vacu: 4, chlo: 2, nucl: 1, golg: 1	extr: 0.73, vac: 0.67
								64	7518.7	6.93
*4-95	T. pratense SST3	Tp57577_TGAC_v2_gene8589	D	117	371	384	Yes (46/47)	127	14773.1	9.3	Asn, Amd, CK2, PKC		chlo: 3, mito: 3, plas: 2, E.R.: 2, golg: 2, nucl: 1, pero: 1	extr: 0.69, vac: 0.41
								81	9517.7	6.46
*4-96	Vigna angularis SST1	XM_017577270	R	--	--	342	Yes (31/32)	113	13257.4	9.36	Asn, PKC, PKC		mito: 5, E.R.: 2, nucl: 1.5, cyto_nucl: 1.5, chlo: 1, plas: 1, extr: 1, vacu: 1, pero: 1	extr: 0.65, vac: 0.54
								82	9690.1	7.16
97	Vigna unguiculata SST1	Vigun09g264600	D	45	149	267	Yes (22/23)	88	10102.6	6.06	Myr, PKC, CK2, PKC		chlo: 5, vacu: 3, nucl: 2, mito: 2, cyto: 1, E.R.: 1	extr: 0.67, vac: 0.59
								66	7851.9	5.58
	Amaranthaceae
*3-98	Amaranthus hypocondriacus SST1	AH001830	D	51	150	201	Yes (24/25)	66	7904.2	5.21	CK2, PKC		extr: 13, vacu: 1	extr: 0.72, vac: 0.59
								42	4941.6	4.85
99	A. hypocondriacus SST2	AH007255	D	57	1913	273	Yes (26/27)	90	10450.9	4.47	Amd, Asn		cyto: 6, E.R.: 3, mito: 2, extr: 2, plas: 1	extr: 0.75, vac: 0.40
								64	7522.3	4.39
	Anacardiaceae
100	Anacardium occidentale SST1	Anaoc.0003s1522	D	45	103	297	Yes (23/24)	98	11494.1	9.71	Amd, CK2, Myr, PKC, Pro		vacu: 7, extr: 5, chlo: 1, golg: 1	extr: 0.67, E.R.: 0.54
								75	8885	8.21
	Apiaceae
101	Daucus carota SST1	DCAR_004247	D	45	83	285	Yes (22/23)	94	10663.9	5.4	Asn, cAMP, CK2, Myr, PKC		extr: 5, vacu: 5, chlo: 2, nucl: 1, E.R.: 1	extr: 0.65, vac: 0.55
								72	8332.1	4.92
	Asteraceae
102	Cynara cardunculus SST1	KVI01976	P	--	--	282	Yes (22/23)	93	10996.5	6.27	CK2, PKC		extr: 6, vacu: 6, cyto: 1, golg: 1	extr: 0.78, vac: 0.47
								71	8510.4	5.87
103	Helianthus annuus SST1	XM_022119974	P	--	--	297	Yes (24/25)	98	11443.2	6.91	CK2, PKC, PKC		extr: 7, vacu: 6, chlo: 1	E.R.: 0.57, vac: 0.54
								74	8818	7.1
104	H. annuus SST2	HanXRQChr16g0505811	D	54	334	306	Yes (25/26)	101	11832.7	9	CK2, CK2, Myr, PKC		vacu: 5, extr: 4, mito: 2, chlo: 1, nucl: 1, cyto: 1	extr: 0.61, vac: 0.57
								76	8981.1	7.03
105	H. annuus SST3	HanXRQChr01g0007701	D	45	107	294	Yes (22/23)	97	11408.1	6.56	Asn, CK2, CK2, PKC		extr: 6, vacu: 6, chlo: 1, golg: 1	extr: 0.67, vac: 0.58
								75	8863	6.79
106	H. annuus SST4	HanXRQChr08g0216611	D	45	72	285	Yes (22/23)	94	10756.3	8.79	CK2, CK2		extr: 5, chlo: 4, vacu: 3, nucl: 1, cyto: 1	extr: 0.81, vac: 0.50
								72	8280.3	8.8
107	Lactuca sativa SST1	XM_023913842	P	--	--	282	Yes (22/23)	93	10869.4	9.05	CK2, PKC		extr: 7, vacu: 5, cyto: 1, mito: 1	extr: 0.67, vac: 0.60
								71	8447.5	9.06
*2-108	L. sativa SST2	Lsat_1_v5_gn_9_109540	D	51	1094	417	No	138	15335.9	4.99	CK2, PKC, PKC		nucl: 12, cyto: 1, extr: 1	cyto: 0.63, nucl: 0.42
								71	8447.5	9.06
	Betulaceae
*4-109	Betula platyphylla SST1	BPChr08G19109	D	162	211	456	Yes (62/63)	151	17271.2	9.82	CK2, CK2, Myr, NLS, PKC, PKC		mito: 4, cyto: 3, vacu: 3, nucl: 1, extr: 1, E.R.: 1, golg: 1	extr: 0.52, vac: 0.50
								89	9951.3	9.06
	Bignoniaceae
110	Handroanthus impetiginosus SST1	PIN22123	P	--	--	288	Yes (21/22)	95	11213.1	9.27	None		extr: 9, vacu: 3, cyto: 1, mito: 1	extr: 0.75, vac: 0.56
								74	8756.1	9.44
	Cannabaceae
111	Trema orientalis SST1	PON84902	P	--	--	354	Yes (22/23)	117	13324.2	7.94	CK2, PKC		vacu: 8, extr: 3, cyto: 2, golg: 1	extr: 0.77, vac: 0.58
								95	11026.4	7.24
	Caricaceae
112	Carica papaya SST1	evm.model.supercontig_62.132	D	45	282	231	Yes (23/24)	76	8517.7	5.22	Amd, cAMP, CK2		extr: 9, vacu: 3, mito: 1, golg: 1	extr: 0.69, E.R.: 0.50
								53	6069.7	6.39
	Chenopodiaceae
113	Beta vulgaris SST1	EL10Ac9g21739	D	48	135	279	Yes (23/24)	92	11134.8	6.05	CK2, PKC		extr: 10, chlo: 1, cyto: 1, vacu: 1, E.R.: 1	extr: 0.65, vac: 0.61
								69	8360.4	6.06
114	Chenopodium quinoa SST1	XM_021876384/ AUR62011338	P/D	--	128	276	Yes (23/24)	91	10600.1	6.9	Asn, CK2, PKC		extr: 10, vacu: 2, cyto: 1, E.R.: 1	extr: 0.72, vac: 0.54
								68	7975.9	7.1
115	Spinacea oleracea SST1	Spov3_chr1.03757	D	48	168	276	Yes (23/24)	91	10607.2	6.26	CK2, PKC		extr: 10, cyto: 1, plas: 1, vacu: 1, E.R.: 1	extr: 0.70, vac: 0.48
								68	7985	6.31
	Convolvulaceae
116	Ipomoea nil SST1	XM_019313935	P	--	--	306	Yes (23/24)	101	11490.1	6.25	CK2		extr: 10, cyto: 1, mito: 1, vacu: 1, E.R.: 1	extr: 0.74, vac: 0.49
								78	8999.1	6.3
	Crassulaceae
*1,4-117	Kalanchoe fedtschenkoi SST1	Kaladp0018s0159	D	84	107	336	Yes (32/33)	111	12627.4	6.41	Amd, CK2, CK2, Myr		mito: 2, extr: 2, vacu: 2, E.R._plas: 2, nucl: 1.5, plas: 1.5, E.R.: 1.5, cyto_nucl: 1.5, chlo: 1, pero: 1, golg: 1	extr: 0.79, vac: 0.47
								79	9080.1	6.33
*4-118	K. fedtschenkoi SST2	Kaladp0011s0985	D	93	139	360	Yes (39/40)	119	13231.3	9	Asn, ATP, cAMP, PKC, PKC		chlo: 3, nucl: 3, mito: 2, extr: 2, vacu: 2, cyto: 1, plas: 1	E.R.: 0.60, vac: 0.45
								80	8945.2	9.21
*1-119	K. fedtschenkoi SST3	Kaladp0033s0224	D	0	No	318	Yes (26/27)	105	11979.6	4.7	Amd, CK2, Myr		chlo: 7, extr: 3, E.R.: 2, nucl: 1, plas: 1	extr: 0.75, golg: 0.45
								79	8893.9	4.38
*1-120	Kalanchoe laxiflora SST1	Kalax.0042s0136	D	0	No	318	Yes (26/27)	105	11943.5	4.49	Amd, CK2, Myr		chlo: 6, nucl: 3, extr: 2, mito: 1, vacu: 1, E.R.: 1	extr: 0.77, E.R./vac: 0.31
								79	8893.9	4.38
	Cucurbitaceae
*1-121	Cucumis sativus SST1	Cucsa.109690	D	45	797	312	Yes (22/23)	103	11867.5	5.93	CK2, PKC, Tyr		extr: 11, chlo: 1, cyto: 1, E.R.: 1	extr: 0.65, vac: 0.62
								81	9435.6	5.82
122	Cucurbita maxima SST1	XM_023151206	P	--	--	285	Yes (21/22)	94	10677.2	6.35	Asn, PKC		chlo: 11, nucl: 1, cyto: 1, extr: 1	extr: 0.78, vac: 0.58
								73	8435.4	6.04
	Ericaceae
123	Vaccinium darrowii SST1	Vadar_g21768	D	48	687	360	Yes (23/24)	119	13385.3	6.97	CK2, Myr		chlo: 8, extr: 2, vacu: 2, nucl: 1, mito: 1	extr: 0.66, vac: 0.53
								96	10970.4	6.57
124	V. darrowii SST2	Vadar_g21772	D	48	693	315	Yes (23/24)	104	11833.5	8.12	None		extr: 7, vacu: 6, cyto: 1	extr: 0.70, vac: 0.48
								81	9401.5	7.21
125	V. darrowii SST3	Vadar_g47095	D	45	165	291	Yes (22/23)	96	11111.8	9	CK2, CK2, Pro		extr: 7, vacu: 5, chlo: 1, mito: 1	extr: 0.62, E.R.: 0.60
								74	8689.9	9.17
*2-126	V. darrowii SST4	Vadar_g47100	D	33	526	279	No	92	10573.9	8.56	cAMP, CK2, CK2, PKC		nucl: 10.5, cyto_nucl: 6, extr: 2, golg_plas: 1	nucl: 0.56, cyto: 0.52
								74	8554.6	6.92
127	V. darrowii SST5	Vadar_g21771	D	51	671	300	Yes (24/25)	99	11275.2	8.89	CK2, PKC		extr: 9, vacu: 3, nucl: 1, cyto: 1	extr: 0.72, vac: 0.41
								75	8772.1	8.19
	Euphorbiaceae
128	Jatropha curcas SST1	XM_012224815	P	--	--	360	Yes (19/20)	119	14195.4	6.98	cAMP, CK2, Tyr		cyto: 3, extr: 3, nucl: 2, vacu: 2, mito: 1.5, mito_plas: 1.5, chlo: 1, E.R.: 1	extr: 0.75, vac: 0.55
								100	11982.7	6.49
129	Manihot sculenta SST1	Manes.15G164600	D	51	124	399	Yes (24/25)	132	14919.9	8.63	CK2, CTER, Myr		chlo: 5, E.R.: 3, cyto: 2, plas: 2, vacu: 1, pero: 1	extr: 0.74, vac: 0.45
								108	12273.7	8.14
130	M. sculenta SST2	Manes.17G100100	D	45	167	276	Yes (22/23)	91	10569.3	8	CK2		extr: 9, chlo: 2, vacu: 2, cyto: 1	extr: 0.77, vac: 0.59
								69	8035.2	6.94
*3-131	M. sculenta SST3	Manes.07G098400	D	48	97	219	Yes (23/24)	72	8438.7	5.56	CK2		extr: 6, vacu: 2, golg: 2, cyto: 1, mito: 1, plas: 1, E.R.: 1	extr: 0.84, vac: 0.51
								49	5720.4	6.09
132	Ricinus comunis SST1	29851.t000069	D	45	116	357	Yes (23/24)	118	13927.1	9.55	CK2, PKC		vacu: 7, extr: 5, chlo: 1, golg: 1	extr: 0.71, vac: 0.50
								95	11106.7	9.49
	Fagaceae
133	Castanea dentata SST1	Caden.07G147400	D	51	243	309	Yes (24/25)	102	12125.9	5.76	cAMP, CK2, PKC		extr: 8, mito: 2, vacu: 2, chlo: 1, cyto: 1	extr: 0.70, E.R.: 0.52
								78	9417.6	5.77
*1-134	Quercus rubra SST1	Qurub.12G050400	D	141	1701	351	Yes (20/21)	116	13469.2	5.77	CK2, Myr, Myr		cyto: 7.5, cyto_E.R.: 4.5, nucl: 4, extr: 1, cysk: 1	extr: 0.79, vac: 0.47
								96	11285.7	7.14
135	Q. rubra SST2	Qurub.11G067800	D	51	249	309	Yes (24/25)	102	11984.7	5.26	cAMP, CK2, PKC		extr: 9, vacu: 2, chlo: 1, cyto: 1, mito: 1	extr: 0.70, vac: 0.57
								78	9276.4	5.25
136	Quercus suber SST1	HL8 scaffold_17399	P	--	--	309	Yes (24/25)	102	11935.7	5.49	cAMP, CK2, PKC, Tyr		extr: 9, vacu: 2, chlo: 1, cyto: 1, mito: 1	extr: 0.70, E.R.: 0.53
								78	9275.4	5.48
	Gesneraciae
137	Dorcoceras hygrometricum SST1	KZV52668	P	--	--	261	Yes (23/24)	86	9864.3	9.45	Asn, CK2, PKC		chlo: 7, extr: 3, vacu: 2, nucl: 1, cyto: 1	extr: 0.75, vac: 0.46
								63	7373.3	9.52
	Hydrangeaceae
138	Hydrangea quercifolia SST1	Hyque.03G183300	D	45	387	333	Yes (22/23)	110	12483.5	6.97	CK2, CK2, PKC		extr: 4, mito: 3, chlo: 2, E.R.: 2, cyto: 1, plas: 1, vacu: 1	extr: 0.74, vac: 0.62
								88	10097.5	7.15
	Juglandaceae
139	Carya illinoinensis SST1	Caril.06G139200	D	45	79	321	Yes (22/23)	106	12448.2	5.15	CK2		extr: 9, vacu: 2, chlo: 1, cyto: 1, mito: 1	extr: 0.76, vac: 0.61
								84	9981.2	5.33
140	Juglans regia SST1	XM_018981389	P	--	--	330	Yes (24/25)	109	12538.3	5.23	Asn, CK2		extr: 10, chlo: 1, cyto: 1, mito: 1, vacu: 1	extr: 0.70, vac: 0.61
								85	9901	5.22
	Linaceae
*1-141	Linum usitatissimum SST1	Lus10040476.g	D	51	101	294	Yes (25/26)	97	10520	5.04	Amd, CK2, CK2, PKC, RGD		extr: 12, vacu: 2	E.R.: 0.54, extr: 0.52
								72	7924.9	5
*2-142	L. usitatissimum SST2	Lus10011281.g	D	--	No	228	No	75	8336.3	4.55	Amd, CK2, PKC, RGD		nucl: 7.5, nucl_plas: 6.5, plas: 4.5, chlo: 1, mito: 1	nucl:0.63, cyto: 0.59
								71	7917.8	4.64
	Lythraceae
143	Punica granatum SST1	OWM89184	P	--	--	360	Yes (23/24)	119	13729.7	7.91	Asn, CK2		chlo: 4, extr: 4, cyto: 2, vacu: 2, nucl: 1, golg: 1	extr: 0.68, vac: 0.56
								96	11106.4	7.16
	Malvaceae
144	Gossypium arboreum SST1	XM_017777661	P	--	--	333	Yes (22/23)	110	12894.7	8.67	CK2, Myr, PKC		chlo: 4, extr: 4, vacu: 3, nucl: 1, cyto: 1, golg: 1	extr: 0.69, E.R.: 0.49
								88	10287.4	8.16
145	Gossypium barbadense SST1	Gobar.A03G230000	D	45	86	333	Yes (22/23)	110	12764.5	7.88	CK2, Myr, PKC		chlo: 4, extr: 4, vacu: 3, nucl: 1, cyto: 1, golg: 1	extr: 0.69, vac: 0.51
								88	10228.4	7.16
146	Gossypium darwinii SST1	Godar.A03G255700	D	45	84	333	Yes (22/23)	110	12764.5	7.88	CK2, Myr, PKC		chlo: 4, extr: 4, vacu: 3, nucl: 1, cyto: 1, golg: 1	extr: 0.69, vac: 0.51
								88	10228.4	7.16
147	Gossypium hirsutum SST1	Gohir.A03G212200	D	45	288	333	Yes (22/23)	110	12808.6	7.88	CK2, Myr		chlo: 4, extr: 4, vacu: 3, nucl: 1, cyto: 1, golg: 1	extr: 0.69, vac: 0.52
								88	10238.4	7.16
148	Gossypium mustelinum SST1	Gomus.A03G233000	D	45	85	333	Yes (22/23)	110	12764.5	7.88	CK2, Myr, PKC		chlo: 4, extr: 4, vacu: 3, nucl: 1, cyto: 1, golg: 1	extr: 0.69, vac: 0.51
								88	10228.4	7.16
149	Gossypium raimondii SST1	Gorai.002G211000	D	45	155	327	Yes (22/23)	108	13036.7	7.02	Asn, CK2, PKC, Tyr		vacu: 4, chlo: 3, extr: 3, cyto: 2, nucl: 1, golg: 1	extr: 0.67, E.R.: 0.51
								86	10380.5	6.57
150	G. raimondii SST2	Gorai.005G261600	D	45	91	333	Yes (22/23)	110	12728.5	7.89	CK2, Myr		chlo: 4, extr: 4, vacu: 3, nucl: 1, cyto: 1, golg: 1	extr: 0.71, vac: 0.52
								88	10252.4	7.16
151	Gossypium tomentosum SST1	Gotom.D02G288500	D	45	90	333	Yes (22/23)	110	12808.6	7.88	CK2, Myr		chlo: 4, extr: 4, vacu: 3, nucl: 1, cyto: 1, golg: 1	extr: 0.69, vac: 0.52
								88	10238.4	7.16
152	G. tomentosum SST2	Gotom.D01G221200	D	45	157	327	Yes (22/23)	108	12997.7	7.86	Asn, CK2, PKC, Tyr		extr: 4, chlo: 3, vacu: 3, cyto: 2, nucl: 1, golg: 1	extr: 0.62, E.R.: 0.52
								86	10341.5	7.16
	Moraceae
153	Morus notabilis SST1	XM_010097893	P	--	--	321	Yes (22/23)	106	12383.8	5.44	Asn, CK2		extr: 5, vacu: 5, cyto: 2, golg: 2	extr: 0.78, vac: 0.67
								84	9920.8	5.28
	Myrtaceae
154	Corymbia citriodora SST1	Cocit.D1267	D	45	103	330	Yes (22/23)	109	12853.6	5.63	CK2		extr: 10, vacu: 2, cyto: 1, E.R.: 1	extr: 0.81, vac: 0.43
								87	10384.7	5.93
155	Eucalyptus grandis SST1	Eucgr.I01259	D	45	100	330	Yes (22/23)	109	12743.6	6.83	cAMP, CK2, PKC, Myr		extr: 11, vacu: 2, cyto: 1	extr: 0.78, vac: 0.47
								87	10248.5	8.04
	Oleaceae
156	Olea europaea SST1	Oeu014341.1	D	60	150	279	Yes (27/28)	92	10493.1	6.49	CK2, CK2, PKC		extr: 6, vacu: 6, cyto: 1, mito: 1	vac: 0.61, extr: 0.59
								65	7547.5	6.18
	Pedaliaceae
157	Sesamum indicum SST1	XM_020697445	P	--	--	324	Yes (28/29)	107	12479.2	6.74	CK2, PKC		extr: 9, vacu: 5	extr: 0.57, E.R.: 0.52
								79	9419.4	6.51
	Portulacaceae
158	Portulaca amilis SST1	FUN_007502	D	45	282	327	Yes (23/24)	108	12415	5.24	CK2, PKC		extr: 7, vacu: 4, cyto: 1, mito: 1, plas: 1	extr: 0.71, E.R.: 0.48
								85	9951.1	5.43
	Rhamnaceae
159	Ziziphus jujuba SST1	XM_016037192	P	--	--	321	Yes (23/24)	106	12445.5	6.29	Asn, CK2, PKC		vacu: 5, extr: 4, nucl: 1, cyto: 1, mito: 1, E.R.: 1, golg: 1	extr: 0.71, E.R.: 0.48
								83	9865.2	5.91
	Rosaceae
160	Fragaria vesca SST1	FvH4_2g08520	D	48	117	339	Yes (23/24)	112	13312.1	6.01	CK2		extr: 7, chlo: 2, E.R.: 2, nucl: 1, mito: 1, vacu: 1	extr: 0.78, vac: 0.59
								89	10578.7	6.02
161	Malus domestica SST1	MD00G1082000	D	51	108	330	Yes (24/25)	109	12704.4	6.74	cAMP		vacu: 7, extr: 4, chlo: 1, cyto: 1, golg: 1	extr: 0.67, vac: 0.50
								85	10007.1	6.52
162	M. domestica SST2	MD10G1078100	D	51	108	417	Yes (24/25)	138	16202.2	6.72	cAMP, His-R		vacu: 6, extr: 4, cyto: 2, chlo: 1, golg: 1	extr: 0.71, vac: 0.51
								114	13509.9	6.58
163	Prunus avium SST1	XM_021974475	R	--	--	363	Yes (24/25)	120	13864	5.67	CK2		vacu: 7, extr: 5, cyto: 1, golg: 1	extr: 0.62, vac: 0.56
								96	11259.3	5.54
164	Prunus persica SST1	Prupe.8G099800	D	54	135	363	Yes (24/25)	120	14012.7	5.95	CK2, His-R		vacu: 7, extr: 5, cyto: 1, golg: 1	extr: 0.61, vac: 0.57
								96	11407.5	5.84
	Rubiaceae
165	Coffea arabica SST1	evm.TU.Scaffold_370.89	D	45	196	354	Yes (22/23)	117	13535.2	5.02	CK2, P450, PKC		chlo: 7, extr: 3, cyto: 2, vacu: 2	extr: 0.69, vac: 0.54
								95	11045.2	5
*1-166	C. arabica SST2	evm.TU.Scaffold_634.895	D	45	186	303	Yes (22/23)	100	11763.5	6.64	cAMP, CK2, PKC		vacu: 8, extr: 4, plas: 1, golg: 1	extr: 0.60, vac: 0.54
								78	9351.5	6.72
167	Coffea canephora SST1	CDP01517	P	--	--	354	Yes (22/23)	117	13535.2	5.02	CK2, P450, PKC		chlo: 7, extr: 3, cyto: 2, vacu: 2	extr: 0.69, vac: 0.54
								95	11045.2	5
	Rutaceae
168	Citrus clementina SST1	Ciclev10029608m.g	D	45	180	354	Yes (22/23)	117	13636.6	9.25	cAMP, CK2, PKC		vacu: 6, extr: 4, cyto: 2, chlo: 1, golg: 1	extr: 0.73, vac: 0.59
								95	11308.7	9.1
169	Citrus sinensis SST1	orange1.1g033521m.g	D	45	179	354	Yes (22/23)	117	13649.7	9.49	cAMP, CK2, PKC		vacu: 6, extr: 4, cyto: 2, chlo: 1, golg: 1	extr: 0.73, vac: 0.59
								95	11321.8	9.43
170	Poncirus trifoliata SST1	Ptrif.0008s0683	D	45	177	354	Yes (22/23)	117	13619.7	9.49	cAMP, CK2, PKC		vacu: 6, extr: 4, cyto: 2, chlo: 1, golg: 1	extr: 0.73, vac: 0.60
								95	11291.8	9.43
171	P. trifoliata SST2	Ptrif.0008s0687	D	45	150	297	Yes (22/23)	98	11120.7	5.26	CK2, CK2		extr: 5, chlo: 4, vacu: 2, nucl: 1, mito: 1, plas: 1	extr: 0.79, vac: 0.43
								76	8665.7	4.73
	Salicaceae
172	Populus deltoides SST1	Podel.04G157600	D	45	268	309	Yes (22/23)	102	11845.4	6.51	CK2		extr: 12, cyto: 1, vacu: 1	extr: 0.73, vac: 0.51
								80	9378.4	6.57
173	P. deltoides SST2	Podel.09G118700	D	45	244	309	Yes (22/23)	102	12106.8	7.99	CK2		extr: 12, cyto: 1, vacu: 1	extr: 0.67, vac: 0.52
								80	9521.7	8.16
174	Populus euphratica SST1	XM_011039242	R	--	--	309	Yes (22/23)	102	11772.3	5.68	CK2, CK2, Tyr		extr: 12, cyto: 1, vacu: 1	extr: 0.75, vac: 0.48
								80	9402.4	5.67
*2-175	Populus trichocarpa SST1	Potri.004G153200	D	66	329	330	No	109	12589.1	6.51	Amd, PKC		mito: 3, pero: 3, cyto_nucl: 3, nucl: 2.5, cyto: 2.5, chlo: 2, plas: 1	cyt: 0.52, nucl: 0.42
								83	9699.7	5.92
*4-176	P. trichocarpa SST2	Potri.009G114400	D	45	245	396	Yes (51/52)	131	15438.9	9.14	CK2, CK2, PKC		cyto: 5, E.R.: 5, mito: 2, vacu: 1, golg: 1	extr: 0.56, vac: 0.49
								80	9521.7	8.16
177	Salix purpurea SST1	Sapur.004G114900	D	45	110	300	Yes (22/23)	99	11537.1	6.19	cAMP, CK2, CK2		extr: 12, cyto: 1, vacu: 1	extr: 0.75, E.R.: 0.43
								77	9091.2	6.57
178	S. purpurea SST2	Sapur.009G090500	D	63	219	282	Yes (28/29)	93	11025.8	8.69	CK2, PKC		extr: 6, vacu: 6, mito: 2	extr: 0.52, E.R.: 0.50
								65	7674.7	8.18
	Scrophulariaceae
179	Lindenbergia philippensis SST1	Liphi.05G014700	D	45	144	264	Yes (22/23)	87	9849.4	9.74	cAMP, CK2, Myr, PKC		chlo: 5, extr: 5, cyto: 2, nucl: 1, vacu: 1	extr: 0.71, vac: 0.52
								65	7444.5	9.6
180	Mimulus guttatus SST1	MgTOL.N1232	D	45	110	261	Yes (22/23)	86	9763.3	9	CK2, PKC, Pro		extr: 13, vacu: 1	extr: 0.73, vac: 0.57
								64	7263.2	9.46
	Solanaceae
181	Capsicum annun SST1	XM_016726919	R	--	--	309	Yes (21/22)	102	11999.7	8.96	cAMP, CK2, PKC		vacu: 7, extr: 6, golg: 1	extr: 0.81, E.R.: 0.37
								81	9676.8	8.21
182	Nicotiana attenuata SST1	XM_019406427	P	--	--	330	Yes (19/20)	109	12927.4	4.81	Asn, CK2		chlo: 8, extr: 2, cyto: 1, mito: 1, vacu: 1, E.R.: 1	extr: 0.79, E.R.: 0.52
								90	10693.8	4.79
183	Nicotiana sylvestris SST1	XM_009802264	R	--	--	351	Yes (26/27)	116	13868.7	5.65	CK2, PKC		chlo: 13, extr: 1	extr: 0.77, vac: 0.58
								90	10758	5.33
184	Nicotiana tabacum SST1	XM_016629654	R	--	--	351	Yes (26/27)	116	13837.6	5.65	CK2, PKC		chlo: 11, nucl: 1, mito: 1, extr: 1	extr: 0.77, vac: 0.58
								90	10727	5.33
185	Solanum lycopersicum SST1	Solyc01g109480.2	D	45	257	264	Yes (21/22)	87	10265.9	7.96	None		extr: 6, vacu: 4, cyto: 2, nucl: 1, mito: 1	extr: 0.62, vac: 0.60
								66	7911	6.78
186	Solanum pennelli SST1	XM_015228831	R	--	--	264	Yes (21/22)	87	10265.9	7.96	None		extr: 6, vacu: 4, cyto: 2, nucl: 1, mito: 1	extr: 0.62, vac: 0.60
								66	7911	6.78
187	Solanum tuberosum SST1	Soltu.DM.01G049200	D	45	278	264	Yes (21/22)	87	10223.8	7.95	None		extr: 6, vacu: 4, mito: 2, cyto: 1, plas: 1	extr: 0.65, vac: 0.61
								66	7896.9	6.78
188	S. tuberosum SST2	Soltu.DM.10G005110	D	45	675	213	Yes (19/20)	70	8084.3	5.83	Asn, CK2, PKC		vacu: 5, chlo: 4, extr: 3, cyto: 1, mito: 1	extr: 0.82, vac: 0.51
								51	5981.8	5.54
	Sterculiaceae
189	Herrania umbratica SST1	XM_021430500	P	--	--	321	Yes (22/23)	106	12160.9	9.02	CK2, Myr, PKC		extr: 4, vacu: 4, chlo: 3, nucl: 1, cyto: 1, golg: 1	extr: 0.60, E.R.: 0.51
								84	9632.8	8.87
190	Theobroma cacao SST1	Thecc.02G037700	D	45	190	321	Yes (22/23)	106	12160.9	8.97	CK2, Myr, PKC		extr: 5, vacu: 4, chlo: 2, nucl: 1, cyto: 1, golg: 1	extr: 0.61, E.R.: 0.50
								84	9646.9	8.82
	Tiliaceae
191	Corchorus olitorius SST1	OMO92120	P	--	--	312	Yes (23/24)	103	11754.5	7.85	CK2, PKC		extr: 5, vacu: 5, chlo: 1, nucl: 1, mito: 1, golg: 1	extr: 0.72, vac: 0.47
								80	9139.3	7.1
	Ulmaceae
192	Parasponia andersonii SST1	PON76852	P	--	--	354	Yes (22/23)	117	13449.4	7.06	Asn, CK2, PKC		vacu: 9, extr: 3, cyto: 1, golg: 1	extr: 0.79, vac: 0.53
								95	11110.5	6.71
	Vitaceae
193	Vitis vinifera SST1	VIT_203s0063g0233	D	69	227	402	Yes (30/31)	133	15629.1	9.55	Amd, Myr, PKC		extr: 7, vacu: 6, cyto: 1	extr: 0.65, vac: 0.51
								103	12190.9	9.49
194	V. vinifera SST2	VIT_203s0063g02370	D	45	127	345	Yes (21/22)	114	12649.5	5.5	Amd, Asn, Myr, Myr, PKC		extr: 4, mito: 3, vacu: 3, chlo: 1, nucl: 1, cyto: 1, golg: 1	extr: 0.65, vac: 0.52
								93	10494.9	5.51
Notes
Asterisk: indicated putative non canonical proteins. The different numbers refer to specific changes: *1, SignalP-5.0, SignalP-6.0, TargetP-2.0, DeepLoc-2.0 cleavage points (in red) determination does not correspond to the canonical start of mature protein (arginine in red and highlighted in green) although, the canonical R appeared close to the cleavage point determined by the prediction program…
Identifier and Source: D = Phytozome; R = Blastn (GenBank identifier); P = Blastp (Uniprot identifier). The SST sequences obtained by Blast was checked in Phytozome, if the SST was found, the identifier correspond to those in phytozome.
Motifs are indicated in alphabetical order. The colour indicated it position in the sequence: blue, if located in signal peptide determined by SignalP-5.0; purple, if located in signal peptide determined by other programs than SignalP-5.0; red, if located in putative signal peptide determined by comparison with canonical sequence; black, if located in mature protein. The motifs that appear in mul…
	
